# Supplementary material for: Cell Wall Microdomains Analysis in the Quadrifids of Utricularia dichotoma
Source: Int J Mol Sci. 2025 Jan 20;26(2):832. doi: 10.3390/ijms26020832 (PMC11766393; doi:10.3390/ijms26020832)
Supplement: Supplementary file 1 [file ijms-26-00832-s001.zip]

Archive with 1 entries (1 files):
- ijms-3405015-supplementary.pdf
